# Supplementary material for: PARP10 promotes the repair of nascent strand DNA gaps through RAD18 mediated translesion synthesis
Source: Nat Commun. 2024 Jul 23;15:6197. doi: 10.1038/s41467-024-50429-3 (PMC11266678; doi:10.1038/s41467-024-50429-3)
Supplement: Supplementary file 4 — Source Data [file 41467_2024_50429_MOESM4_ESM.xlsx]

## Sheet: Fig. 1a
WT-siControl	WT-siPARP10#1	WT-siPARP10#2	BRCA2KO-siControl
26.6049	15.8177	30.884	0
31.6511	16.5291	33.3756	10.184			Table Analyzed			Table Analyzed			Table Analyzed
31.7166	17.9881	39.8963	15.6915
32.0688	20.4701	45.0136	28.4819			Column B	WT-siPARP10#1		Column C	WT-siPARP10#2		Column D	BRCA2KO-siControl
37.5477	22.3228	3.07682	28.6966			vs.	vs.		vs.	vs.		vs.	vs.
45.1522	22.821	29.9301	34.3939			Column A	WT-siControl		Column A	WT-siControl		Column A	WT-siControl
84.243	24.0383	33.6476	35.1546
7.10942	25.4873	38.589	0.427873			Mann Whitney test			Mann Whitney test			Mann Whitney test
17.0621	29.2155	39.4026	7.27666			P value	0.0001		P value	<0.0001		P value	0.0115
17.8101	39.655	52.8898	21.4718			Exact or approximate P value?	Exact		Exact or approximate P value?	Exact		Exact or approximate P value?	Exact
20.403	28.5374	65.6242	27.2103			P value summary	***		P value summary	****		P value summary	*
25.4889	33.9983	0	27.8901			Significantly different (P < 0.05)?	Yes		Significantly different (P < 0.05)?	Yes		Significantly different (P < 0.05)?	Yes
28.6862	41.702	28.439	28.6471			One- or two-tailed P value?	Two-tailed		One- or two-tailed P value?	Two-tailed		One- or two-tailed P value?	Two-tailed
29.7477	0.018457	29.4498	37.4026			Sum of ranks in column A,B	4978 , 7268		Sum of ranks in column A,C	4441 , 7494		Sum of ranks in column A,D	5524 , 7679
34.1853	15.3371	34.0963	13.0333			Mann-Whitney U	1975		Mann-Whitney U	1438		Mann-Whitney U	2521
59.7561	37.0037	34.1417	16.4884
13.0069	46.3038	42.4741	20.3979			Difference between medians			Difference between medians			Difference between medians
13.9919	21.2816	44.1038	36.8418			Median of column A	19.08, n=77		Median of column A	19.08, n=77		Median of column A	19.08, n=77
14.9597	23.0081	46.7521	6.46278			Median of column B	29.22, n=79		Median of column C	37.40, n=77		Median of column D	27.89, n=85
19.9364	23.4717	76.1358	14.6174			Difference: Actual	10.13		Difference: Actual	18.32		Difference: Actual	8.808
23.9177	34.9578	19.332	15.4301			Difference: Hodges-Lehmann	9.079		Difference: Hodges-Lehmann	16.29		Difference: Hodges-Lehmann	5.356
23.9239	43.1729	24.1769	20.8173
35.855	11.5046	35.2067	26.2533
18.6045	17.3927	56.4029	27.3701
29.0436	21.2678	25.3904	32.0531
38.3671	35.1944	43.0389	51.2328
39.5396	39.5465	43.6518	67.8968
2.09658	2.86938	41.0324	16.7231
10.8399	5.86564	46.3692	17.5503
18.5811	6.90044	49.8014	20.0159
24.2447	18.7682	51.8202	20.5681
26.0924	25.1845	0.503717	23.9187
27.7046	25.5246	3.36977	29.7581
28.4104	31.4919	29.2021	30.0163
29.5239	55.5361	57.3361	34.4004
47.3346	28.6798	57.8345	35.7589
3.86804	29.4881	1.51825	18.6171
5.71836	29.6384	32.4186	20.5195
8.13828	35.5108	36.3249	20.9651
12.2326	58.7692	37.3561	28.1633
17.9266	14.0845	39.3631	36.8276
6.15224	27.8221	48.3325	39.3024
10.4205	27.9599	7.1259	50.4236
13.0038	2.92483	30.6586	16.6972
8.90913	19.0886	41.9468	22.2322
12.3221	31.962	42.2904	33.4643
12.7201	34.6639	43.3176	35.5074
13.7345	26.4703	46.9195	45.1098
18.7545	31.8175	31.1676	47.0427
19.082	33.6577	48.3878	15.8818
34.8235	48.73	49.5094	17.3956
1.1435	50.5563	67.1728	23.9159
2.21905	23.4902	0	28.2275
4.31546	28.2247	33.1087	53.6423
6.6812	36.6415	34.3935	58.9832
7.89125	37.1454	35.5254	9.9314
14.1503	43.8932	37.3755	10.4385
18.856	45.4032	37.4004	11.0212
11.8782	48.5297	47.8063	32.0223
14.3138	21.7473	10.5335	34.1447
24.6412	26.9092	41.5841	15.1073
27.9234	29.2809	44.5159	17.6139
53.261	43.7499	53.4888	29.5497
66.3027	60.8849	27.1325	30.1934
0.218983	8.24786	28.1921	36.3276
15.2911	22.1159	28.9244	42.264
17.1945	28.6252	33.2235	62.5751
18.0371	35.8419	51.5346	63.5986
48.4483	43.6149	59.2222	9.88245
10.7826	51.5153	0.087233	12.4656
28.8973	53.5549	30.9226	18.2432
30.2124	62.3057	44.9245	26.8238
38.4947	24.4834	47.442	29.2608
17.6913	26.2027	56.9129	31.2285
19.4967	34.7998	19.4299	39.0368
23.7375	35.2636	20.9922	40.489
29.9755	38.4186	45.6763	45.177
	46.5614		0.0224
	52.1063		18.2445
			20.2302
			20.5467
			29.7615
			34.8975
			45.3845
			47.5914

## Sheet: Fig. 1b
WT-siControl	WT-siPARP10#1	WT-siPARP10#2	BRCA2KO-siControl
67.8098	57.7388	129.739	69.1061		Table Analyzed			Table Analyzed			Table Analyzed
62.0487	49.8224	91.1119	80.2013
40.8055	71.3207	75.2343	104.764		Column B	WT-siPARP10#1		Column C	WT-siPARP10#2		Column D	BRCA2KO-siControl
40.9167	77.5146	77.6104	88.0113		vs.	vs.		vs.	vs.		vs.	vs.
38.3673	97.4937	64.5992	102.918		Column A	WT-siControl		Column A	WT-siControl		Column A	WT-siControl
42.5199	142.967	77.0438	87.9436
41.5275	119.962	118.771	94.4195		Mann Whitney test			Mann Whitney test			Mann Whitney test
36.4159	63.5285	73.0799	65.1584		P value	<0.0001		P value	<0.0001		P value	<0.0001
106.535	89.4396	93.5814	91.7201		Exact or approximate P value?	Exact		Exact or approximate P value?	Approximate		Exact or approximate P value?	Exact
23.5609	79.2722	70.0106	88.6306		P value summary	****		P value summary	****		P value summary	****
46.4917	84.712	69.75	58.7228		Significantly different (P < 0.05)?	Yes		Significantly different (P < 0.05)?	Yes		Significantly different (P < 0.05)?	Yes
47.7443	69.7482	45.7687	105.407		One- or two-tailed P value?	Two-tailed		One- or two-tailed P value?	Two-tailed		One- or two-tailed P value?	Two-tailed
63.6296	57.47	71.1913	63.0344		Sum of ranks in column A,B	9463 , 13757		Sum of ranks in column A,C	9760 , 15440		Sum of ranks in column A,D	9489 , 10611
95.7074	69.3928	83.7508	128.917		Mann-Whitney U	2560		Mann-Whitney U	2857		Mann-Whitney U	2586
62.3798	107.355	84.8833	88.1086
33.1372	95.4705	69.5036	61.9545		Difference between medians			Difference between medians			Difference between medians
66.7741	98.0605	73.2438	82.851		Median of column A	56.54, n=117		Median of column A	56.54, n=117		Median of column A	56.54, n=117
73.9749	129.605	123.311	63.9341		Median of column B	80.49, n=98		Median of column C	73.26, n=107		Median of column D	72.38, n=83
36.8318	79.9037	59.7899	94.8107		Difference: Actual	23.96		Difference: Actual	16.72		Difference: Actual	15.85
65.1797	29.4711	177.408	77.6928		Difference: Hodges-Lehmann	25.73		Difference: Hodges-Lehmann	21.25		Difference: Hodges-Lehmann	20.72
58.2182	106.216	60.6794	58.5012
1.17285	58.4075	110.736	93.4101
64.7387	99.2903	163.184	105.282
43.4916	78.6512	33.1643	6.12401
70.3983	66.7899	70.9002	141.276
47.4097	93.6833	63.1419	145.81
83.3555	96.2429	87.1454	111.587
65.0043	112.323	71.7562	92.137
79.8501	108.335	100.342	51.7453
87.6031	109.291	63.1372	85.8923
68.7174	118.069	92.8757	69.0376
29.666	110.042	119.826	97.9428
23.3132	2.14467	73.076	57.1774
28.2354	59.4573	75.0069	41.8088
51.0044	72.4636	49.6346	50.1134
41.0517	33.4049	103.534	62.0161
33.6822	42.3445	109.808	72.3808
88.6883	111.078	71.665	51.8793
65.2983	79.8634	70.9963	56.1475
35.9472	91.3945	93.0961	19.3637
61.1978	103.628	79.067	70.5131
93.2749	101.319	63.4043	59.9698
56.1356	56.4763	75.3883	66.4739
58.8711	113.714	76.2436	114.419
55.7413	113.342	71.6852	99.5606
0.09059	70.1765	90.575	72.2553
72.6582	64.8772	66.8013	64.789
61.2199	92.8145	48.3523	72.8221
56.7018	159.308	63.425	81.2762
37.1068	88.4192	86.3543	130.526
39.9259	87.7585	89.2131	67.449
67.5028	81.5339	92.1662	75.758
32.9849	58.3319	66.2332	36.8962
80.5845	47.5383	117.118	50.8626
57.505	98.2974	56.4118	49.8553
82.4229	115.289	69.4951	134.117
57.0025	104.849	73.2599	45.1201
57.3395	60.6879	66.1089	70.2552
45.6639	78.3551	104.792	54.4581
42.5875	90.7818	52.7021	106.753
63.1018	60.2003	56.9718	72.33
131.232	66.234	51.5179	53.3047
40.5643	81.0819	56.9178	73.4486
56.5351	93.5785	71.685	69.3421
29.808	72.7299	47.7524	64.4323
51.6579	60.7674	105.695	71.9632
46.4194	85.0036	64.6069	97.413
37.3967	79.1571	81.5003	101.674
74.3114	77.8251	119.874	123.925
45.9382	62.8088	72.0503	96.5565
46.9469	106.315	74.995	37.5837
80.6433	94.798	91.1206	109.829
41.6634	75.2571	96.7375	59.0442
53.8722	36.2824	47.1061	63.86
25.598	85.9085	77.885	84.6214
42.5797	58.3118	72.1623	81.6164
40.8202	113.541	47.5792	84.5273
55.5742	73.4341	60.0584	61.3608
75.0629	74.2917	83.6679	95.1315
82.5067	5.34661	49.4983	64.0982
108.928	46.8626	77.9818	125.333
51.8242	77.543	111.604	35.2611
0.030293	87.4199	76.2168	62.8217
38.229	120.651	70.0118
67.4018	89.6556	68.069
78.2549	54.1704	89.5854
61.67	90.5192	64.7439
69.0245	88.6618	98.5337
50.4885	64.4537	77.6709
76.2091	89.4128	62.0139
38.7593	67.8127	112.985
63.2419	62.4944	65.4781
77.4414	106.301	55.1421
94.4606	96.0624	69.0821
36.0585	114.613	74.2251
56.4923	61.9992	76.6863
71.0484	77.4422	72.5949
63.7504	44.9734	83.0982
68.2787		62.2087
66.3705		99.3095
43.1894		113.966
30.2313		72.6912
91.8084		97.4956
49.995		66.3006
98.5008		94.3415
56.1553		62.3407
57.7647		76.4703
103.493
43.8189
66.2613
26.9181
96.9393
49.4406
72.2925
0.641739
62.4931
45.7921

## Sheet: Fig. 1c
siControl	siPARP10#1	siPARP10#2
0	1.82268	0			Table Analyzed			Table Analyzed
0	4.69728	0
0.11984	5.48864	1.21554			Column B	siPARP10#1		Column C	siPARP10#2
0.189304	5.50907	1.2381			vs.	vs.		vs.	vs.
0.256781	7.51046	2.15995			Column A	siControl		Column A	siControl
0.463025	8.19403	6.22126
0.579091	8.25677	7.53917			Mann Whitney test			Mann Whitney test
0.58232	8.61596	8.16152			P value	<0.0001		P value	<0.0001
1.43778	8.78008	8.38021			Exact or approximate P value?	Exact		Exact or approximate P value?	Exact
1.58444	8.82775	8.68204			P value summary	****		P value summary	****
1.7206	9.03867	8.95058			Significantly different (P < 0.05)?	Yes		Significantly different (P < 0.05)?	Yes
1.88087	10.1247	9.63794			One- or two-tailed P value?	Two-tailed		One- or two-tailed P value?	Two-tailed
1.88349	10.2506	10.2046			Sum of ranks in column A,B	2620 , 3821		Sum of ranks in column A,C	2672 , 4349
2.10835	10.3904	10.4712			Mann-Whitney U	667		Mann-Whitney U	719
2.23313	10.3944	11.4293
2.72254	11.0373	12.3697			Difference between medians			Difference between medians
3.00737	11.4557	12.4482			Median of column A	7.291, n=62		Median of column A	7.291, n=62
3.09782	11.4862	13.0053			Median of column B	14.26, n=51		Median of column C	16.68, n=56
3.18902	12.3523	13.6444			Difference: Actual	6.966		Difference: Actual	9.386
3.90755	12.5608	14.0099			Difference: Hodges-Lehmann	7.645		Difference: Hodges-Lehmann	9.612
4.29206	12.961	14.1212
5.22427	13.3682	14.1872
5.49971	13.6958	14.4791
5.51367	14.1187	14.8535
5.53666	14.2231	14.9775
5.68321	14.2573	15.8868
6.38923	14.5247	16.1775
6.44525	16.7675	16.2613
6.52169	16.942	17.0924
7.01911	17.1671	17.1674
7.0622	17.3288	17.5898
7.52047	17.4252	18.2962
8.04053	17.741	19.737
8.05067	18.2004	20.1371
8.2088	18.9773	20.6433
8.22721	19.0245	21.6606
8.46489	20.5261	22.0914
8.69538	20.937	22.3251
8.86044	21.221	22.6835
9.77646	21.335	23.6079
9.92158	22.2375	24.6134
10.3488	22.406	24.7035
10.7161	22.8813	24.8226
11.0887	22.9374	25.6312
11.1658	23.5628	27.6293
11.8248	23.9879	27.9524
12.0816	26.1126	28.1975
12.7826	29.6095	28.484
13.045	30.616	28.7394
13.58	33.2139	29.0223
13.7841	38.3353	29.5342
14.666		31.932
15.1246		32.2565
15.4624		35.3605
16.183		37.0212
16.2089		39.1824
17.2656
18.2517
18.2759
19.5111
25.2219
31.3274

## Sheet: Fig. 1d
WT siControl	WT siControl +S1	WT siPARP10#2	WT siPARP10#2 +S1	BRCA2KO siControl	BRCA2KO siControl +S1
0.82191	1.73303	0.91935	0.82251	0.46285	0.73969			Column B	WT siControl +S1			Column D	WT siPARP10#2 +S1
1.60029	1.61604	1.27914	0.95294	1.31568	0.53492			vs.	vs.			vs.	vs.
1.46184	0.87002	0.68268	2.54025	1.23282	2.04787			Column A	WT siControl			Column C	WT siPARP10#2
0.70548	1.11045	1.33911	0.69062	0.6206	0.23133
1.08559	0.71586	1.12895	0.51387	1.20912	1.07287			Mann Whitney test				Mann Whitney test
1.54035	1.68174	0.71792	1.08235	1.1385	0.6025			P value	0.6217			P value	0.0003
1.29641	0.42987	1.48596	1.37838	1.81525	0.95636			Exact or approximate P value?	Exact			Exact or approximate P value?	Exact
1.53613	2.14169	1.24772	1.42449	1.35235	0.3452			P value summary	ns			P value summary	***
1.77255	1.15041	1.1663	1.77457	2.05882	0.48214			Significantly different (P < 0.05)?	No			Significantly different (P < 0.05)?	Yes
0.71207	0.74497	1.22076	1.70729	0.7319	0.83793			One- or two-tailed P value?	Two-tailed			One- or two-tailed P value?	Two-tailed
0.90805	1.35556	1.18444	0.96351	0.9514	0.78372			Sum of ranks in column A,B	6875 , 6820			Sum of ranks in column C,D	9128 , 6272
0.97636	1.46937	0.53977	1.00772	0.88005	1.06107			Mann-Whitney U	3250			Mann-Whitney U	2617
1.64511	1.52778	1.26375	0.73322	1.1576	0.80508
1.25754	1.44822	0.54459	0.92444	1.24664	1.47048			Difference between medians				Difference between medians
0.32244	2.11071	1.12051	1.42485	1.23594	0.41521			Median of column A	1.210, n=81			Median of column C	1.082, n=90
1.04573	0.9388	0.92031	0.34488	1.54749	1.16435			Median of column B	1.100, n=84			Median of column D	0.8293, n=85
0.78195	0.43617	0.87476	0.62071	1.17465	0.90823			Difference: Actual	-0.1093			Difference: Actual	-0.2528
0.84452	0.69699	0.56438	1.51643	1.18302	0.99374			Difference: Hodges-Lehmann	-0.0349			Difference: Hodges-Lehmann	-0.2195
0.875	2.13358	1.26551	1.72005	1.16282	0.57947
0.78342	1.72509	0.69501	1.47648	1.34645	1.0621
2.29907	1.09003	0.98413	1.50189	1.20465	1.11042
0.66575	0.6536	0.92909	0.80494	1.3626	0.52681
1.38352	0.97052	0.88788	1.30786	0.74798	1.07722			Column F	BRCA2KO siControl +S1
0.80066	1.49437	1.75833	0.66715	1.02536	0.69899			vs.	vs.
1.04733	0.48131	2.81433	1.19278	0.99614	0.89158			Column E	BRCA2KO siControl
1.01863	0.90791	0.68259	0.62823	1.11704	1.5628
0.70293	1.72895	0.97138	1.00444	0.9645	0.33026			Mann Whitney test
1.12808	1.38832	0.96575	0.76415	1.26159	0.8053			P value	<0.0001
1.26175	1.9867	1.31383	0.64579	1.11955	1.41872			Exact or approximate P value?	Exact
0.77385	0.64673	1.27897	1.79736	1.91631	1.58382			P value summary	****
1.03998	1.33656	0.93984	1.17702	1.65871	0.81931			Significantly different (P < 0.05)?	Yes
0.86681	1.8256	2.97113	0.58908	1.30726	0.68378			One- or two-tailed P value?	Two-tailed
1.20956	0.91708	0.76783	0.55995	2.03501	0.53387			Sum of ranks in column E,F	8506 , 5024
1.1868	1.43082	0.69201	0.59552	1.20057	1.17793			Mann-Whitney U	1784
1.48507	1.23736	1.05085	0.34592	2.01032	0.65488
1.25116	0.99288	1.63598	0.44196	0.85848	0.37118			Difference between medians
0.89674	0.99638	1.0146	0.64575	1.59107	1.43585			Median of column E	1.147, n=84
1.59074	1.5245	0.91146	0.69887	1.14027	1.10739			Median of column F	0.8304, n=80
1.69231	0.62088	1.79983	0.82927	0.88131	0.92521			Difference: Actual	-0.3162
1.00749	0.61201	1.43956	1.09785	0.81265	0.87394			Difference: Hodges-Lehmann	-0.3006
1.45973	0.94142	1.17851	0.67434	1.05877	0.74601
1.36398	1.84122	1.15475	1.44745	0.96484	0.82353
1.25674	0.18858	1.1631	0.97435	1.15292	0.48295
1.37988	0.78814	0.64342	0.64057	1.39654	0.76338
1.26798	1.25664	1.0929	0.82377	0.37091	0.85811
1.25976	0.72343	1.06867	0.87927	1.34247	0.34284
1.08978	0.69335	1.00459	1.39539	1.44165	0.75834
1.26798	0.8442	1.2659	0.64692	1.95	0.71324
1.00434	0.83296	0.86125	0.64198	1.65449	0.95282
1.54909	0.71185	0.99324	0.64796	0.9128	0.73742
0.66667	1.13573	1.06852	0.64394	1.26402	1.00551
1.5937	1.14232	0.95038	0.86801	0.83274	1.02317
1.45385	1.19723	1.37778	0.50771	0.99658	0.47175
1.43157	0.98339	0.79577	1.10945	1.11884	0.26125
2.01476	0.80774	1.26718	0.59167	1.60729	1.61116
1.52314	1.66278	1.83066	0.77656	0.85828	1.01758
0.50961	0.76212	1.10542	0.27952	1.29556	0.68129
1.21846	2.21029	1.07121	0.67087	1.17139	1.78639
1.10526	1.04816	1.20493	0.60332	0.9154	1.13037
1.12931	1.01015	1.30926	1.07165	0.93387	0.82911
0.96476	1.70011	1.47298	0.69723	0.97626	0.37102
0.7918	2.27508	1.2519	1.04344	0.82355	0.64592
0.71759	1.20763	0.84706	1.25498	0.9237	0.96692
1.32829	1.05834	1.82601	0.39125	1.18641	0.77284
1.31468	1.50253	1.2077	0.99032	0.89162	0.95623
0.97383	1.15376	0.7321	0.68746	1.04003	0.81594
2.5554	0.91799	0.75518	1.36535	0.59772	1.06522
1.4639	0.59524	0.49188	0.48031	0.61659	1.33984
1	1.59029	1.15134	0.36504	3.02073	1.24971
1.11514	0.99237	1.17757	0.78185	1.4527	0.50876
2.2958	1.0722	1.37413	0.63051	1.82414	0.29615
1.25759	0.80401	0.49592	1.14825	0.60329	0.83174
1.28195	0.74889	0.46729	1.04601	1.27913	1.00232
0.99625	0.86883	1.05957	0.84908	0.67922	0.29615
1.22685	2.03259	0.66737	0.66072	0.96571	1.0383
1.45711	0.95419	1.84314	1.00316	1.04621	1.29795
1.45214	1.18708	0.7366	0.96	1.12127	0.27198
0.90487	0.73468	1.47846	0.72443	1.179	1.15613
0.69205	0.58385	2.15349	0.59349	2.3555	0.64345
1.41542	1.16818	2.09017	0.48795	1.12225	0.86819
0.56863	1.41337	0.48281	1.50635	1.0373
	1.51505	1.02954	1.51397	1.28086
	1.37369	1.0498	0.84985	0.66682
	3.29038	1.26854	0.83828	0.95232
		0.97544	0.89684
		1.29294
		0.65602
		1.4957
		1.93757
		0.78249

## Sheet: Fig. 1f
WT siControl	WT siControl +S1	WT siPARP10#1	WT siPARP10#1 +S1	BRCA2KO siControl	BRCA2KO siControl +S1	P10KO siControl	P10KO siControl +S1			Column B	WT siControl +S1			Column D	WT siPARP10#1 +S1
0.54598	0.75794	0.89404	0.64706	0.70396	1.19387	0.5725	0.3234			vs.	vs.			vs.	vs.
1.45105	0.87919	0.78571	0.85696	0.88023	0.33503	0.55357	0.44988			Column A	WT siControl			Column C	WT siPARP10#1
0.93178	0.54533	2.70896	0.72409	0.92067	0.24618	1.00664	0.53398
0.40416	0.57323	0.2336	0.3347	0.54102	0.47219	0.95712	0.77509			Mann Whitney test				Mann Whitney test
0.48628	0.97656	0.6075	0.76567	0.95495	0.52397	0.95152	0.49805			P value	0.0547			P value	0.0016
0.49689	0.94135	0.62153	0.45582	0.93639	0.54584	1.19918	0.85581			Exact or approximate P value?	Exact			Exact or approximate P value?	Exact
1.54324	0.88616	1.57835	1.4556	1.11475	0.58115	0.95278	0.61515			P value summary	ns			P value summary	**
0.85483	0.55048	1.64545	0.96444	1.36519	0.48553	0.7949	0.572			Significantly different (P < 0.05)?	No			Significantly different (P < 0.05)?	Yes
0.74959	0.48535	1.14385	0.30761	0.95192	0.69355	0.77752	0.55077			One- or two-tailed P value?	Two-tailed			One- or two-tailed P value?	Two-tailed
1.12297	0.61482	1.05339	2.50872	0.69544	0.24837	0.72469	0.65123			Sum of ranks in column A,B	8412 , 6467			Sum of ranks in column C,D	6529 , 3767
0.46407	0.79494	1.20172	0.76927	0.6639	0.29459	0.58977	0.87664			Mann-Whitney U	3064			Mann-Whitney U	1751
0.5026	1.11475	0.53451	0.88054	1.17879	0.86883	0.54854	0.46021
1.39337	0.53398	0.42941	1.41739	0.70588	0.29741	0.62457	0.57553			Difference between medians				Difference between medians
1.16625	0.5936	0.56469	0.78054	0.72423	0.37636	1.12564	0.61232			Median of column A	1.126, n=90			Median of column C	0.9760, n=80
0.58693	0.42574	0.53365	1.17802	0.97182	0.57377	0.92758	0.58446			Median of column B	0.8827, n=82			Median of column D	0.7760, n=63
0.60076	0.45113	0.7479	1.08371	0.61647	0.97249	0.82491	1.0457			Difference: Actual	-0.2437			Difference: Actual	-0.2
0.81658	0.56338	0.75508	0.59847	0.67084	0.47882	1.09287	0.63801			Difference: Hodges-Lehmann	-0.1411			Difference: Hodges-Lehmann	-0.2067
1.42294	0.69384	0.61431	0.9693	1.27416	0.48483	0.60711	0.71747
0.721	0.53629	1.24254	0.38016	0.77632	0.3509	0.77055	0.56921			Column F	BRCA2KO siControl +S1			Column H	P10KO siControl +S1
1.23242	0.47539	0.78661	0.27368	0.91097	0.76326	0.69969	1.0895			vs.	vs.			vs.	vs.
0.48768	0.78571	1.18232	0.85619	0.66114	0.43222	1.425	0.60053			Column E	BRCA2KO siControl			Column G	P10KO siControl
0.73703	0.6307	0.52641	0.78261	1.10678	0.41604	0.83991	0.53351
0.91918	0.65523	0.68318	0.60977	0.6127	0.65899	0.89907	0.63218			Mann Whitney test				Mann Whitney test
1.93841	0.70154	0.62445	0.56402	0.3756	0.54597	0.61913	0.73435			P value	<0.0001			P value	<0.0001
1.89823	0.52616	1.395	0.50983	0.77292	0.54626	0.57396	0.54241			Exact or approximate P value?	Exact			Exact or approximate P value?	Exact
0.7548	0.79221	1.01636	1.1476	0.63826	0.47098	0.4275	1.53858			P value summary	****			P value summary	****
0.72546	1.89421	0.728	0.77917	1.0917	0.89023	0.76098	0.7159			Significantly different (P < 0.05)?	Yes			Significantly different (P < 0.05)?	Yes
0.98635	1.00266	0.42747	0.33896	1.19355	1.83046	1.46558	0.55857			One- or two-tailed P value?	Two-tailed			One- or two-tailed P value?	Two-tailed
1.67629	1.16773	0.81525	0.71456	0.98474	0.31403	0.72727	0.60102			Sum of ranks in column E,F	8171 , 4390			Sum of ranks in column G,H	7317 , 4773
0.91146	1.70134	0.8898	0.47479	0.98534	0.40161	1.17464	0.40333			Mann-Whitney U	1464			Mann-Whitney U	1923
0.42808	2.47859	0.57843	0.55502	0.66214	0.89023	0.91644	1.16638
0.37776	1.2	1.63518	0.78403	0.66417	0.42139	1.07073	0.84662			Difference between medians				Difference between medians
1.01142	1.28878	0.54819	0.72978	0.81265	0.52994	1.0304	0.63746			Median of column E	0.9051, n=82			Median of column G	0.9220, n=80
1.70551	1.2856	1.11111	0.81916	0.94256	0.83	0.83065	0.75279			Median of column F	0.5581, n=76			Median of column H	0.7061, n=75
0.69433	1.31747	1.03631	0.75544	0.38457	0.55731	1.10187	0.49729			Difference: Actual	-0.347			Difference: Actual	-0.2159
0.69165	1.91828	0.59765	0.70936	0.81462	0.45594	0.81914	0.87939			Difference: Hodges-Lehmann	-0.2791			Difference: Hodges-Lehmann	-0.1837
0.32839	0.79268	0.61758	1.60134	1.17419	0.40928	0.83228	0.5356
1.01152	1.67657	0.85952	0.82824	0.53574	0.46368	0.71659	0.95936
1.56696	1.42031	1.26342	0.66667	0.67209	0.33277	1.09788	0.74074
1.44411	1	1.41379	1.3384	0.56186	0.51528	0.83486	0.38777
2.23177	0.61091	1.47303	0.35599	0.75532	0.57048	0.65276	0.94463
1.40849	0.70608	0.97216	0.93159	0.92768	0.68885	0.44899	0.89614
0.83782	0.52711	1.29031	0.96589	0.97259	0.9668	1.54719	0.42886
1.17535	0.82901	0.76734	0.26607	0.73002	0.5344	0.69631	0.61091
0.92035	0.98113	0.99214	1.05987	0.70807	0.33135	1.11543	0.70608
1.42184	1.24272	1.01613	1.32007	1.27282	1.02297	1.10084	0.52711
0.5589	0.85006	1.86085	1.34422	0.47612	0.97702	0.79125	0.82901
0.43689	0.5013	1.66557	0.82353	1.3582	0.55892	0.74361	0.98113
1.31267	0.6852	0.8549	0.43711	0.99013	0.58786	0.79777	1.24272
0.98053	0.68277	1.5621	0.76357	0.78895	0.5159	0.96266	0.85006
0.7587	1.05254	1.46749	0.77598	0.77219	0.6719	0.37988	0.5013
0.65832	0.61031	0.50444	0.47135	0.91058	0.76972	1.44833	0.6852
0.76592	0.59764	0.85157	0.86314	0.62783	0.56721	1.33723	0.68277
0.88035	0.811	0.87113	0.92994	1.57161	0.76438	1.22433	1.05254
0.80288	1.44041	0.97975	0.63417	0.46974	1.18849	0.72543	0.61031
1.77116	0.85375	1.32647	0.48216	0.90834	0.66969	0.66627	0.59764
1.12975	0.65005	1.09258	1.10983	0.42502	0.85476	1.00905	0.811
0.74046	1.00931	1.15428	0.92513	1.2223	0.69496	1.17153	1.44041
0.60192	0.97317	0.61353	0.75723	1.78523	1.04167	1.35515	0.85375
1.47463	0.66185	1.3935	0.62594	1.22813	0.55449	1.07164	0.65005
1.2	1.49354	1.32392	1.1	1.79296	0.41581	2.22706	1.00931
1.26752	0.41838	0.75586	0.53431	0.99022	1.17078	1.7033	0.97317
1.92383	0.71408	0.62014	0.89702	0.6275	0.85366	0.73586	0.66185
1.3437	1.68186	1.14852		1.87299	0.47103	1.2845	1.49354
1.41301	1.0469	0.76178		1.22643	0.69988	1.07951	0.41838
1.83689	0.93281	0.92388		0.69748	0.53792	1.12925	0.71408
1.28217	1.12087	1.34362		1.21891	0.93191	2.24724	1.68186
1.33704	1.09381	1.2936		0.88283	0.99707	1.23577	1.0469
1.31131	0.6971	1.18896		2.38952	1.00164	0.88826	0.93281
2.12595	1.49777	1.15283		0.8712	0.81983	0.88134	1.12087
2.02583	0.87481	1.06696		1.12534	0.64154	0.84016	1.09381
2.27451	1.28	0.42772		0.96024	0.94414	1.22478	0.6971
1.91888	1.67599	0.77848		0.99799	0.70109	1.08981	1.49777
2.37298	1.49036	0.79529		0.86482	0.51005	0.87601	0.87481
2.95688	2.25452	1.6261		1.27931	0.29956	1.42299	1.28
0.73149	1.4391	1.38547		1.21202	0.32689	1.00748
1.33616	1.66913	0.9679		0.46371		1.49706
0.76602	1.83056	1.68774		0.90179		0.5036
2.95688	1.90405	1.81353		1.04988		0.9474
0.92373	3.60993	1.68818		0.75442		1.02153
1.23892	0.95522			0.81965
1.57792	1.00813			1.1693
0.64532
2.44384
2.13142
1.43254
1.51708
1.67624
1.33359
0.99291

## Sheet: Fig. 1h
WT-siControl -S1	WT-siControl +S1	WT-siPARP10#2 -S1	WT-siPARP10#2 +S1	WT-siRAD18 -S1	WT-siRAD18 +S1	WT-siBRCA1 -S1	WT-siBRCA1 +S1
1.27221	1.18676	0.917678	1.90843	5.47153	1.86074	1.66987	1.19078					Table Analyzed			Table Analyzed
2.26471	2.42151	1.81835	1.21345	2.06232	1.42529	1.1879	1.63089
2.01929	0.926544	1.4206	2.39666	1.41836	4.59459	1.71932	0.71124					Column B	WT-siControl +S1		Column D	WT-siPARP10#2 +S1
0.512609	1.37559	0.600443	2.54118	2.25086	2.37605	2.60432	1.12081					vs.	vs.		vs.	vs.
0.819052	2.1043	1.79751	0.420064	1.26999	0.6	2.95085	3.97479					Column A	WT-siControl -S1		Column C	WT-siPARP10#2 -S1
3.59407	1.08467	2.74711	1.82604	2.05301	0.346208	1.93673	1.79415
3.33291	3.93924	1.38226	1.52546	1.78829	0.348696	1.66807	2.19306					Mann Whitney test			Mann Whitney test
0.547748	1.24756	1.0439	1.35278	0.52	1.14327	1.20479	1.5444					P value	0.3705		P value	0.0297
1.68073	1.81241	3.28009	1.43714	2.20698	0.3815	0.88469	2.51113					Exact or approximate P value?	Exact		Exact or approximate P value?	Exact
2.05109	4.54262	2.42204	3.73056	1.11884	0.425737	1.6252	2.65563					P value summary	ns		P value summary	*
1.0834	0.835362	1.12857	2.7124	0.38843	3.61845	2.51631	0.897415					Significantly different (P < 0.05)?	No		Significantly different (P < 0.05)?	Yes
2.99756	2.52896	2.21717	1.9397	1.18942	1.47111	1.33291	2.38178					One- or two-tailed P value?	Two-tailed		One- or two-tailed P value?	Two-tailed
1.65251	1.61694	2.66436	0.729037	0.8826	0.999063	3.22496	1.4991					Sum of ranks in column A,B	5742 , 4989		Sum of ranks in column C,D	8900 , 5128
0.97573	2.43664	3.28235	1.10073	1.57199	3.30143	1	1.00067					Mann-Whitney U	2433		Mann-Whitney U	2713
1.11102	2.2192	1.9556	3.18986	1.15293	0.919728	1.54092	2.16867
1.77302	0.496124	2.74902	2.33803	7.34783	0.215573	1.79871	1.82444					Difference between medians			Difference between medians
0.852978	2.87286	2.88287	1.36062	2.56402	1.06864	1.54119	2.11488					Median of column A	2.019, n=75		Median of column C	1.950, n=98
1.83333	0.834832	1.29518	2.04279	0.863384	1.36348	1.2489	3.35855					Median of column B	1.861, n=71		Median of column D	1.525, n=69
2.34141	0.568891	1.07194	4.09788	3.91866	5.28904	1.4013	1.55556					Difference: Actual	-0.1584		Difference: Actual	-0.4246
1.13304	1.7294	4.02379	0.985577	1.715	1.59245	1.19509	3.7927					Difference: Hodges-Lehmann	-0.1623		Difference: Hodges-Lehmann	-0.3264
1.75425	1.16745	1.08881	4.01562	0.869683	0.265928	2.0536	1.16258
0.731215	2.97341	1.76358	1.30915	2.58568	0.796222	1.34174	0.924409
1.53877	6.21247	1.65412	1.65628	1.01766	1.07623	1.14383	4.07071
1.93426	0.343673	3.16532	2.76803	1.21564	1.28017	0.472832	1.16229					Table Analyzed			Table Analyzed
0.879438	5.69927	1.94814	1.78045	3.09259	1.41355	3.6284	0.862222
3.04775	2.77531	1.95201	1.36903	1.54319	0.484733	2.1875	0.616426					Column F	WT-siRAD18 +S1		Column H	WT-siBRCA1 +S1
1.25192	1.06711	0.474449	2.14498	3.19588	1.30564	1.84732	2.20682					vs.	vs.		vs.	vs.
2.93889	5.69626	4.43182	4	1.26849	1.33382	2.38462	0.711351					Column E	WT-siRAD18 -S1		Column G	WT-siBRCA1 -S1
4.66234	1.39386	1.19258	2.32323	1.807	1.7872	1.81998	0.981077
1.73246	2.17804	1.19233	4.52365	0.884076	0.40973	1.61178	1.2707					Mann Whitney test			Mann Whitney test
1.05717	3.46805	4.43182	0.741325	1.86458	2.16129	1.41523	1.6051					P value	0.007		P value	0.0307
1.6294	4.22924	2.03209	0.786965	0.380645	0.540136	1.10915	0.434836					Exact or approximate P value?	Exact		Exact or approximate P value?	Exact
1.7657	1.3317	1.95329	2.03308	1.46086	0.976553	0.451678	2.25328					P value summary	**		P value summary	*
3.47979	1.08325	2.08481	3.53557	2.4549	0.409432	2.05642	1.60328					Significantly different (P < 0.05)?	Yes		Significantly different (P < 0.05)?	Yes
3.99301	1.76767	2.93821	1.94552	1.1661	1.4267	0.75052	1.93226					One- or two-tailed P value?	Two-tailed		One- or two-tailed P value?	Two-tailed
3.28482	3.37265	1.92114	0.552549	2.12255	0.870336	6.6832	0.875289					Sum of ranks in column E,F	9870 , 7521		Sum of ranks in column G,H	8359 , 8295
3.57943	2.09984	0.691312	1.42806	1.66966	0.577504	0.580833	2.24335					Mann-Whitney U	3335		Mann-Whitney U	3345
1.38362	1.39935	0.78529	0.959121	2.91366	2.30935	1.70021	1.10846
2.3777	1.33333	2.90605	1.35533	0.464432	1.6531	2.49939	1.30262					Difference between medians			Difference between medians
1.30255	1.72303	0.901526	1.35096	1.37173	1.45738	1.56957	1.37189					Median of column E	1.477, n=95		Median of column G	1.621, n=83
2.29717	2.26145	1.62643	1.32021	1.17097	0.324111	0.580699	1.14199					Median of column F	1.226, n=91		Median of column H	1.302, n=99
2.50519	2.21047	1.70852	2.55962	1.42702	0.490482	1.78035	1.1569					Difference: Actual	-0.2514		Difference: Actual	-0.3188
4.36007	2.20233	2.44681	0.925827	1.86368	1.17876	2.18128	2.6875					Difference: Hodges-Lehmann	-0.3066		Difference: Hodges-Lehmann	-0.2403
2.64795	1.69877	1.41141	1.60026	1.59835	1.74948	1.83412	3.53556
1.95314	0.90783	3.01998	1.08407	2.04405	2.02901	0.682632	0.474104
1.17596	2.69029	1.52812	3.35778	1.13587	1.63374	3.05743	1.50145
3.27616	2.75485	3.32081	2.02379	4.81749	3.00388	2.28954	0.827731
1.17711	2.05952	4.7664	4.5119	0.489362	1.30751	1.63269	1.50164
3.07572	2.09297	2.64321	2.69595	0.763848	1.74198	1.51102	0.555743
1.93028	3.1186	2.05753	1.06654	2.13626	0.921322	0.960918	1.95422
1.81481	4.87852	3.88127	0.903051	1.67551	1.55257	5.42857	1.59796
3.17464	1.54646	2.26491	2.27184	0.663136	1.77625	1.10094	1.67574
2.56424	2.4586	1.75307	1.42105	1.4509	1.31131	0.985516	1.65639
4.78125	3.20261	3.95994	0.786787	4.05598	1.02311	1.80017	1.98313
0.947977	1.15038	3.8778	1.65692	0.978545	1.81875	0.61736	0.24157
3.1882	4.20727	4.25565	1.85551	1.28673	0.878389	1.68543	0.632323
2.4087	1.86088	0.5004	1.06147	2.40678	2.04435	2.19195	1.93393
1.68951	2.44659	2.10195	0.938689	1.13035	1.08683	1.36072	0.667176
1.63994	1.15038	2.18701	1.32855	0.922505	2.03306	1.36018	2.10192
2.20899	0.854356	1.43294	1.90291	1.29403	1.03361	1.39688	1.50606
1.76248	1.09753	1.50491	1.13878	1.67698	0.477306	0.722497	0.462598
2.9094	1.67809	3.576	1.26593	1.52122	3.10522	1.48207	1.22222
2.86382	3.66124	1.76645	4.28796	1.25908	1.35611	2.02854	1.79157
4.47806	0.744352	2.12121	0.494861	0.617818	0.212778	1.87522	1
4.83499	2.1488	1.6486	0.744431	1.3871	1.2261	1.57234	0.701199
4.41803	0.331917	2.48188	0.910603	1.21692	1.51677	2.384	1.125
2.08755	1.42213	1.10787	0.439106	1.74068	1.17345	1.05819	2.1
2.58232	3.19064	2.47692	1.09463	3.63359	2.7442	1.57348	1.81092
2.4492	0.731739	1.92719	2.58397	1.26066	0.382222	0.945105	1.00124
1.5563	1.45098	1.75868		0.676988	1.44367	3.11934	1.99753
0.876638	2.08258	2.09949		3.3764	1.57449	2.48731	0.261881
2.14234		2.13913		2.34683	0.746528	1.74583	1.30236
1.27935		3.09944		2.31863	1.64003	0.552251	2.17251
4.01547		0.898131		0.553606	1.06243	0.916763	3.60333
2.84127		0.8407		5.76131	0.886598	1.42352	1.44404
		1.5939		1.64035	0.309904	1.15085	1.20062
		3.69001		0.38601	0.487738	1.78207	0.753541
		1.38358		0.766478	2.24971	2.08324	0.996117
		1.23601		2.90846	8.20183	1.62115	0.996117
		1.4003		1.4884	0.386667	2.81356	1.84337
		1.08847		3.61168	1	0.828922	0.392456
		1.17137		1.07129	1.05717	2.38204	2.41794
		2.78626		0.567327	0.998601	1.67418	0.474536
		2.40749		3.68085	2.65074		0.982218
		1.23321		1.47748	0.686518		1.11509
		1.81158		1.16492	0.596		0.949855
		3.35938		0.857887	0.440292		1.30351
		1.68769		1.78032	2.00387		2.59972
		2.13588		2.79577	2.38262		0.371063
		1.75483		1.95782	0.958955		1.02344
		2.97908		1.28916	1.3396		1.15858
		1.28218		0.866935			0.549898
		3.70297		2.87912			1.02156
		5.63488		1.61064			0.821665
		0.959009		0.425157			0.582861
		1.60496					0.299142
		2.71429					1.95479
		3.39155					1.68777
							0.900139

## Sheet: Fig. 1i
WT -S1	WT +S1	P10KO -S1	P10KO +S1
1.62705	0.8	1.13646	0.872737						Column B	WT +S1			Column D	P10KO +S1
2.28571	4.3115	1.84474	1.12456						vs.	vs.			vs.	vs.
1.44819	0.377557	2.50081	1.17923						Column A	WT -S1			Column C	P10KO -S1
3.90115	3.88197	2.10732	2.47182
2.66091	1.70602	3.25626	1						Mann Whitney test				Mann Whitney test
1.41773	3.76748	3.93527	1.55181						P value	0.8977			P value	<0.0001
0.78553	5.10811	0.827781	0.322111						Exact or approximate P value?	Exact			Exact or approximate P value?	Exact
3.23674	1.79516	0.762376	1.32637						P value summary	ns			P value summary	****
1.09567	1.49045	0.127503	0.544128						Significantly different (P < 0.05)?	No			Significantly different (P < 0.05)?	Yes
1.2799	3.51329	2.46711	1.09422						One- or two-tailed P value?	Two-tailed			One- or two-tailed P value?	Two-tailed
1.47363	1.87942	3.77542	2.27852						Sum of ranks in column A,B	9021 , 6379			Sum of ranks in column C,D	5701 , 2945
2.98008	2.51859	1.22249	1.56947						Mann-Whitney U	3665			Mann-Whitney U	800
3.18426	1.14286	2.27045	0.702089
2.64169	2.38035	3.02301	1.02348						Difference between medians				Difference between medians
2.8004	0.48497	5.713	0.8						Median of column A	2.134, n=103			Median of column C	1.866, n=66
1.56565	2.09254	1.37963	0.779573						Median of column B	1.958, n=72			Median of column D	0.8090, n=65
1.84158	2.42112	1.83183	0.829224						Difference: Actual	-0.1761			Difference: Actual	-1.057
3.2614	2.54684	1.33229	0.439404						Difference: Hodges-Lehmann	0.02193			Difference: Hodges-Lehmann	-1.033
1.75478	1.25686	9.73047	0.59981
2.29142	1.44179	1.02238	1.00214
2.43967	4.93449	2.1464	2.62851
1.11873	1.57866	1.6333	0.317765
2.04202	2.84116	1.8123	1.42086
1.5437	3.51195	1.4722	1.222
0.920578	2.38374	1.50877	1.84855
3.64982	1.2818	2.86462	1.38621
2.8255	3.16251	3.62246	3.97457
1.09961	1.17395	0.263881	1.20856
2.76906	1.84358	2.0836	0.82207
3.10379	2.96355	1.69791	0.597241
3.36557	2.36479	1.45811	0.499555
3.34765	4.2843	0.865517	4.26645
0.407776	2.31532	2.66252	0.408434
1.41728	3.8597	0.952327	0.315625
3.10522	1.17479	1.3858	1.34953
2.58814	1.04272	2.40274	0.181499
1.61733	2.55197	0.854379	1.30961
1.4698	2.14257	1.31857	0.902093
2.33252	2.03724	4.715	0.953125
2.13447	0.558025	2.41335	0.555297
0.939686	2.04339	4.73099	0.250236
1.60611	3.35487	3.11123	0.710784
2.7268	9.1338	3.5129	1.39522
0.870143	1.18366	3.37292	0.129843
0.948052	1.67325	3.34079	1.08247
4.85164	1.81616	0.670228	0.916976
4.15789	2.45896	2.32518	0.401538
0.501139	1.35366	0.725704	1.00493
1.93109	0.833096	0.682635	0.620221
2.3498	3.78718	2.15297	2.26621
0.821008	2.62415	1.88679	0.236491
2.8117	1.68495	1.6495	0.520513
2.19359	1.56633	1.82536	0.343118
4.43642	3.91453	1.80969	0.462366
3	1.73986	3.10055	0.481781
1.18199	1.69471	1.89569	0.394275
0.861438	1.06816	2.54286	0.52214
3.13676	1.06198	0.943483	0.195691
1.35722	1.11791	2.49828	0.743363
1.11247	1.23749	3.09546	0.312977
1.72509	2.33889	4.38487	0.809028
3.37004	0.8659	2.23911	0.731302
2.40226	3.2246	1.26233	0.960848
2.32949	2.27246	1.05431	0.786592
1.75954	0.437433	1.47554	0.615812
2.38937	2.94682	0.559101
2.36347	4.5782
1.46643	1.29569
1.04376	1.5126
1.08918	1.33413
1.82618	2.24981
2.4978	1.27094
5.267
2.08495
2.40313
1.64207
2.71992
0.785501
3.07721
2.38382
2.18067
0.599196
2.09295
2.43346
0.81857
2.49216
2.32454
3.09302
1.82924
1
0.93079
1.79982
1.0963
2.45465
0.573934
4.08671
1.73565
1.19347
1.18071
2.56869
2.27846
2.36536
3.23154

## Sheet: Fig. 1j
WT 0uM P10i	WT 2.5uM P10i	WT 5uM P10i	BRCA2KO 0uM P10i
0	0	0	0.108045
0	0	0.698663	0.526713		Table Analyzed			Table Analyzed			Table Analyzed
0	0.000503	2.70552	1.15621
0.097387	0.001551	3.88347	2.50899		Column D	BRCA2KO 0uM P10i		Column B	WT 2.5uM P10i		Column C	WT 5uM P10i
0.106199	0.002404	4.40866	3.21077		vs.	vs.		vs.	vs.		vs.	vs.
0.128679	0.002586	5.06741	3.65394		Column A	WT 0uM P10i		Column A	WT 0uM P10i		Column A	WT 0uM P10i
0.16916	0.006393	6.2393	6.4092
0.201115	0.019459	6.31728	7.03536		Mann Whitney test			Mann Whitney test			Mann Whitney test
0.21562	0.092707	6.41363	7.43063		P value	<0.0001		P value	0.1017		P value	0.0003
0.335158	0.453553	6.7314	8.11315		Exact or approximate P value?	Exact		Exact or approximate P value?	Exact		Exact or approximate P value?	Exact
0.453932	0.70314	7.32398	8.38662		P value summary	****		P value summary	ns		P value summary	***
0.580012	2.37728	7.79479	8.63472		Significantly different (P < 0.05)?	Yes		Significantly different (P < 0.05)?	No		Significantly different (P < 0.05)?	Yes
0.592863	2.55004	8.09086	8.78245		One- or two-tailed P value?	Two-tailed		One- or two-tailed P value?	Two-tailed		One- or two-tailed P value?	Two-tailed
0.610573	3.27696	8.10081	9.25752		Sum of ranks in column A,D	1819 , 2741		Sum of ranks in column A,B	2287 , 2763		Sum of ranks in column A,C	1908 , 2558
0.630286	4.18168	8.5061	9.34324		Mann-Whitney U	544		Mann-Whitney U	1012		Mann-Whitney U	632.5
0.995197	5.3221	8.75052	9.58282
1.06013	5.38525	9.07029	10.7818		Difference between medians			Difference between medians			Difference between medians
1.15989	6.28659	9.51285	11.3265		Median of column A	5.344, n=50		Median of column A	5.344, n=50		Median of column A	5.344, n=50
1.38493	6.34326	9.85307	13.3471		Median of column D	15.71, n=45		Median of column B	10.99, n=50		Median of column C	11.20, n=44
1.89926	7.4382	10.5469	13.6763		Difference: Actual	10.36		Difference: Actual	5.651		Difference: Actual	5.854
2.47777	7.64477	10.7528	14.7134		Difference: Hodges-Lehmann	8.279		Difference: Hodges-Lehmann	3.135		Difference: Hodges-Lehmann	5.927
2.8097	8.87441	10.9512	15.6021
2.90246	9.06455	11.4438	15.7058
2.95263	9.3539	11.5231	16.7305
5.33836	10.4838	11.6826	17.0227
5.34903	11.5051	12.1345	17.8079
5.44738	11.6784	12.3431	18.2028
5.4848	12.2317	12.9291	18.3245
5.56916	12.4067	13.0084	18.5682
5.64964	13.3741	13.3196	18.6368
7.73741	13.7385	13.4652	19.2946
7.79597	13.9425	13.4918	20.0464
7.90064	14.158	13.9783	20.9635
8.87725	14.2854	16.0004	21.1492
10.098	14.3081	16.1637	22.2015
10.4742	14.3275	21.0005	23.2141
10.7545	15.0565	21.7564	23.7445
11.4925	15.5217	22.5852	24.9698
12.2529	16.2596	22.8694	25.4271
15.4485	16.9508	23.4209	25.5834
15.6396	17.4229	25.2722	27.2829
15.6788	17.895	26.4205	27.4603
16.4203	19.4464	26.7827	27.6363
19.3577	19.7162	31.3473	33.2096
20.2836	20.0737		38.3683
20.6035	20.419
20.9604	20.95
27.3843	21.7636
28.1809	23.4537
29.6252	29.7393

## Sheet: Fig. 1k
WT siControl	WT siControl +S1	WT siPARP10#2	WT siPARP10#2 +S1	WT siPARP10#2+Mirin	WT siPARP10#2+Mirin +S1	P10KO siControl	P10KO siControl +S1	P10KO siControl+Mirin	P10KO siControl+Mirin +S1	BRCA2KO siControl	BRCA2KO siControl +S1	BRCA2KO siControl+Mirin	BRCA2KO siControl+Mirin +S1
1.69309	1.12841	1.17599	1.37083	1.22187	1.33924	0.92503	0.55773	0.90135	1.29177	0.88552	0.57812	0.63455	1.23145			Column B	WT siControl +S1		Column D	WT siPARP10#2 +S1
1.15312	1.67996	0.51429	0.52671	1.03419	1.39206	0.9527	0.72622	1.22243	0.49542	1.20759	0.41416	1.1246	1.79151			vs.	vs.		vs.	vs.
2.06626	1.6731	1.2417	0.80524	1.13851	1.28139	1.05764	1.25471	2.00407	1.04395	1.98514	1.72096	1.4241	1.20499			Column A	WT siControl		Column C	WT siPARP10#2
1.49248	1.7001	1.48329	0.8075	1.66998	1.04545	1.51468	0.93633	1.17122	0.39648	1.15507	1.31292	1.60359	1.77011
1.31027	1.51457	2.37418	0.78255	1.16036	0.79549	1.07917	0.93727	0.81105	0.92529	1.98464	0.90008	0.71284	1.663			Mann Whitney test			Mann Whitney test
0.7146	1.53981	0.7948	0.44737	1.70042	0.55517	1.24661	0.51297	0.6417	1.5053	1.58086	0.68151	1.30161	1.12292			P value	0.0364		P value	<0.0001
1.31603	2.39647	1.07606	0.98322	1.38449	1	1.53065	0.91738	1.08352	1.03587	1.15274	0.7518	1.07814	0.54518			Exact or approximate P value?	Exact		Exact or approximate P value?	Exact
1.51369	1.50097	1.06387	0.77741	0.72095	1.35939	0.89422	0.55132	0.72659	1.69928	1.8902	1.45199	0.91406	0.88113			P value summary	*		P value summary	****
1.27407	0.8203	1.68999	0.3802	1.06205	1.14286	0.93315	0.91844	0.98191	0.84017	1.07781	0.49839	1.40288	1.34707			Significantly different (P < 0.05)?	Yes		Significantly different (P < 0.05)?	Yes
0.3642	0.34916	1.1	0.5026	1.52387	1.462	1.0314	0.67375	1.09401	1.77768	1.40755	0.50279	0.83079	0.68314			One- or two-tailed P value?	Two-tailed		One- or two-tailed P value?	Two-tailed
1.33035	1.13204	1.3352	0.51135	0.92273	1.22554	0.92294	1.07001	1.15158	1.96154	0.54802	0.97647	1.14431	1.22939			Sum of ranks in column A,B	10906 , 9194		Sum of ranks in column C,D	10307 , 4228
1.36808	1.4965	2.19138	0.61923	1.62473	1.03806	0.94098	0.75379	1.60264	1.90506	1.13586	0.23294	1.54525	1.0117			Mann-Whitney U	4144		Mann-Whitney U	988
1.41239	1.16789	0.98974	0.34382	0.92711	0.37824	0.78246	0.67776	1.24459	0.89724	1.20113	0.41563	1.0879	0.96044
2.20252	0.7214	0.57355	1.10323	1.4307	1	0.88973	0.74706	0.85989	0.96134	1.22172	0.74548	0.64125	0.6648			Difference between medians			Difference between medians
1.52914	0.74769	0.81762	1.0481	1.59517	0.94698	1.21678	0.74781	1.6019	0.42634	0.99579	0.60448	1.05616	0.93872			Median of column A	1.217, n=100		Median of column C	1.114, n=90
2.15486	1.23986	0.81176	0.92663	1.04857	1.36466	1.49354	0.66721	1.27694	1.11504	1.45	0.76734	0.755	1.71851			Median of column B	1.033, n=100		Median of column D	0.6535, n=80
0.87692	0.69919	0.8383	0.78673	0.66695	1.72408	0.95399	0.6161	0.60532	1.09128	1.17092	0.58651	1.77858	0.96684			Difference: Actual	-0.1841		Difference: Actual	-0.4605
1.38929	0.85506	0.97804	0.79079	1.37423	1.01784	2.02447	0.60889	1.56833	0.95978	0.97933	0.69076	0.54467	0.92825			Difference: Hodges-Lehmann	-0.1361		Difference: Hodges-Lehmann	-0.4727
1.3424	0.5235	1.9311	1.10178	1.05893	0.35619	0.4709	0.92316	1.25565	0.86106	0.58955	0.55908	1.41889	0.49267
2.48369	0.95946	1.2513	0.73704	1.52742	0.71938	1.11847	1.19454	0.34979	0.71571	1.10079	0.77289	0.37771	1.08319
1.50955	1.67115	1.20413	0.54	1.51968	1.10425	1.16611	0.71107	1.27907	0.54695	0.81635	0.55094	0.88629	1.04522			Column F	WT siPARP10#2+Mirin +S1		Column H	P10KO siControl +S1
1.23718	1.2412	0.64673	0.98761	1.38313	0.25766	0.41569	0.76248	1.5598	1.8686	0.7921	1.06556	1.65353	1.69885			vs.	vs.		vs.	vs.
0.92708	1.43895	1.11117	0.59791	0.95821	0.92343	1.07559	0.99536	1.21489	1.66667	1.72816	0.40754	1.24488	1.18616			Column E	WT siPARP10#2+Mirin		Column G	P10KO siControl
1.2738	1.02771	0.71103	0.72806	0.69433	0.2739	0.51563	0.52052	1.65752	1.29824	0.88889	0.64169	0.77122	1
1.15421	1.65114	0.80231	0.42078	1.29696	0.78125	2.03675	1.0157	1.14167	0.73495	1.42899	0.57647	0.90201	0.96123			Mann Whitney test			Mann Whitney test
0.61372	0.82447	1.12421	0.65443	0.57136	1.03458	2.7968	0.79379	1.02977	1.54078	1.01881	0.55093	0.31636	0.76712			P value	0.4298		P value	<0.0001
0.78684	1.03887	1.11503	0.27435	1.02894	1.40641	2.3964	0.76594	1.33968	0.95881	1.30716	0.54775	1.11657	1.07456			Exact or approximate P value?	Exact		Exact or approximate P value?	Exact
1.42424	0.68382	1.11296	0.4528	1.08863	0.96618	1.53154	1.37147	0.77444	0.93123	0.82862	0.73358	1.02306	1.11103			P value summary	ns		P value summary	****
1.88914	1.03787	0.94192	0.57744	1.19676	0.77059	1.24376	1.58402	1.1049	0.56767	1.19237	0.72649	1.14872	1.31165			Significantly different (P < 0.05)?	No		Significantly different (P < 0.05)?	Yes
0.61568	1.26297	1.43592	0.3622	0.37529	1.08839	0.78242	0.41203	0.61507	0.91892	0.92198	0.58419	0.97778	1.24633			One- or two-tailed P value?	Two-tailed		One- or two-tailed P value?	Two-tailed
0.76293	0.96195	1.25129	0.48855	0.9	1.28311	2.70512	0.61861	1.94006	1.49016	0.74848	0.72639	1.0938	0.52212			Sum of ranks in column E,F	8216 , 6662		Sum of ranks in column G,H	10117 , 5459
0.38889	0.91203	0.73832	1.61331	1.63728	0.46576	2.85217	0.87866	1.24207	1.50271	0.40688	0.52312	0.86389	1.30007			Mann-Whitney U	3422		Mann-Whitney U	1889
1.17595	1.18111	0.60097	0.4488	1.37667	1.95962	1.27098	0.56043	1.01821	2.03846	0.96962	0.94488	1.59501	1.55159
0.34274	1.23487	1.76855	1.49872	0.94576	0.74217	1.49385	1.08297	1.35696	0.61656	1.1687	0.69531	1.16409	0.8503			Difference between medians			Difference between medians
1.51866	0.50535	0.61564	0.47646	1.00642	0.97004	1.1518	0.60524	1.083	0.39127	1.49128	0.5167	1.18947	0.48519			Median of column E	1.058, n=92		Median of column G	1.089, n=92
1.78843	1.13032	1.0821	0.28288	1.60459	1.22876	0.78158	0.78851	1.00653	0.63626	1.3795	0.80977	1.06746	2.03499			Median of column F	1.018, n=80		Median of column H	0.7706, n=84
2.00773	1.38636	1.67941	0.71215	0.40778	0.31031	1.20849	0.39095	0.51874	0.97578	0.99158	1.24776	0.85987	1.10967			Difference: Actual	-0.03997		Difference: Actual	-0.3183
0.83361	1.25915	0.7224	0.65378	0.57257	0.72323	1.97227	0.69157	1.83581	0.54617	1.29472	0.81857	1.01067	0.57439			Difference: Hodges-Lehmann	-0.05025		Difference: Hodges-Lehmann	-0.3213
1.03626	0.53973	1.11219	0.60047	0.82975	0.77309	0.83825	0.31189	1.23151	0.57628	0.82894	0.44399	1.10989	1.05812
0.63803	0.84736	0.79356	0.40597	1.72031	1.5311	0.69187	0.98004	1.01766	0.82111	1.36861	0.91432	0.9689	1.01759
1.28198	1.08696	0.57377	0.71488	0.91416	0.74349	1.08222	0.30565	1.76955	0.51569	1.42118	0.79037	1.17526	0.82716			Column J	P10KO siControl+Mirin +S1		Column L	BRCA2KO siControl +S1
1.34856	0.86991	1.15843	0.24057	0.50868	1.01904	1.08684	0.64754	0.43771	1.30373	1.79478	0.78683	1.14149	1.22157			vs.	vs.		vs.	vs.
0.90609	1.00358	1.21297	0.53227	1.62881	2.38689	1.87133	0.62217	0.89766	0.52608	0.61084	0.45041	0.90261	1.01732			Column I	P10KO siControl+Mirin		Column K	BRCA2KO siControl
1.35574	1.05498	1.57542	0.56529	1.287	1.31463	0.59519	0.67818	1.429	0.72616	1.5005	0.6829	1.05579	0.80304
1.0317	1.56013	1.66722	0.96226	0.49929	0.85047	1.61132	1.22687	1.04145	1.55142	0.88626	1.47118	1.61538	1.09577			Mann Whitney test			Mann Whitney test
0.91863	1.60388	1.14379	0.31281	0.96576	0.6168	1.46601	1.43841	0.98775	0.97262	1.04284	0.8125	0.9657	0.94758			P value	0.0072		P value	<0.0001
1.43021	0.74519	1.29159	0.6532	1.74824	0.30937	1.1815	0.66399	1.13166	0.64301	1.41807	1.01678	1.09219	1.42412			Exact or approximate P value?	Exact		Exact or approximate P value?	Exact
0.80698	1.72747	1.97079	0.47624	1.76038	0.9982	0.89477	0.77518	1.29218	1.07127	0.32917	1.42054	1.06046	0.72685			P value summary	**		P value summary	****
0.71861	0.7761	0.852	0.76979	0.54618	0.84974	1.34235	0.82419	0.86196	0.68146	1.50574	0.95579	1.17859	0.86771			Significantly different (P < 0.05)?	Yes		Significantly different (P < 0.05)?	Yes
1.1284	1.50754	1.08541	0.87527	0.86049	1.33896	1.06289	1.02189	2.08558	1.70677	1.07588	0.79847	1.20863	1.61119			One- or two-tailed P value?	Two-tailed		One- or two-tailed P value?	Two-tailed
1.44705	0.97902	1.42487	0.96499	0.65803	1.17665	1.12398	0.92871	1.38591	0.99234	1.25318	0.31818	1.58602	0.9145			Sum of ranks in column I,J	9366 , 6387		Sum of ranks in column K,L	11040 , 3496
2.65904	0.87559	0.91985	0.41008	1.18307	0.94489	1.104	0.55331	1.40988	1.27632	1.0613	0.91635	0.79558	1.67606			Mann-Whitney U	2984		Mann-Whitney U	1351
0.91311	1.8148	1.07065	0.65776	0.73121	1.06519	0.668	0.8695	0.66467	1.53028	1.55442	1.08976	0.98915	3.46048
1.08944	0.97026	1.278	0.49628	1.43735	0.7752	1.34082	0.99933	1.25687	0.98382	1.37251	0.56269	1.01217	1.0429			Difference between medians			Difference between medians
1.18764	1.47672	2.08009	0.6717	0.8326	0.38309	0.60012	0.86757	0.92476	0.59647	1.10556	0.20631	2.06161	1.04976			Median of column I	1.132, n=95		Median of column K	1.102, n=105
1.02054	1.44285	0.53596	0.93258	0.49394	1.14995	1.35117	2.1042	2.25217	1.22707	0.99939	0.38166	1.44167	1.11314			Median of column J	0.9670, n=82		Median of column L	0.7264, n=65
2.44655	0.80064	0.82353	0.76761	1.05789	0.98904	1.60155	0.84047	1.4575	0.78458	0.97862	0.8858	0.78645	1.43717			Difference: Actual	-0.1647		Difference: Actual	-0.3754
0.96604	1.24884	1.00457	0.7514	0.58178	1.28579	0.78551	1.43514	1.30329	0.38005	0.81929	0.79561	1.00863	0.63122			Difference: Hodges-Lehmann	-0.1718		Difference: Hodges-Lehmann	-0.4015
0.68448	1.06354	1.05611	0.98756	1.29667	0.89713	0.71429	0.72963	1.40964	0.64308	0.67068	0.79093	0.88477	1
1.22637	1.20428	0.57182	0.88178	0.73636	0.63095	1.27622	0.43492	1.02314	1.17043	1.11121	1.4603	1.67233	1.02771
1.09231	1.42878	1.28241	0.65094	0.96293	0.46341	0.95403	0.55378	1.23956	0.95798	0.8859	0.3759	0.87667	1.29595			Column N	BRCA2KO siControl+Mirin +S1
1.13382	1.15224	1.62843	0.4993	1.42277	2.65797	1.94712	0.6029	1.45234	1.42723	0.63793	0.30769	1.04367	1.74047			vs.	vs.
0.54876	0.77594	0.75764	0.91286	0.58472	1.39128	1.09082	0.68	1.16907	1.46192	1.48156	0.99361	1.57572	0.80452			Column M	BRCA2KO siControl+Mirin
1.11931	0.94432	1.65404	0.53097	1.27247	1.59277	1.02157	0.75738	2.22176	1.46095	0.869	0.58422	0.69131	0.99583
0.88327	0.74197	1.28276	0.76364	1.23009	1.03944	1.7943	1.03535	0.97095	0.99813	0.91444	0.51061	1.21489	1.28284			Mann Whitney test
1.42646	0.85617	2.00601	0.77149	0.62332	1.32133	0.8228	0.83798	1.6974	0.73277	1.21308		1.21835	0.6945			P value	0.7648
1.6257	1.4556	1.40876	0.58002	0.50803	1.15616	1.30257	0.50618	0.95951	1.15385	1.54196		1.31652	0.46035			Exact or approximate P value?	Exact
0.71053	0.76545	1.55942	0.44303	1.15433	0.51649	0.72878	0.46208	0.84504	0.86135	0.99361		1.28049	1.94007			P value summary	ns
1.34809	0.8583	0.93079	0.76677	1.07741	0.9798	0.93509	0.84986	0.96071	0.44674	0.83063		1.59609	1.6357			Significantly different (P < 0.05)?	No
0.35407	1.00842	1.42928	0.7875	1.3825	1.73552	1.33957	0.96219	1.12453	0.45091	1.71119		1.15628	0.70242			One- or two-tailed P value?	Two-tailed
0.79419	0.69373	0.73865	0.40949	1.53213	1.21951	0.90098	0.86715	1.09959	0.6116	0.451		0.71546				Sum of ranks in column M,N	8455 , 6080
1.08114	1.47615	0.98348	0.5043	1.20639	0.95778	0.88947	0.99684	0.94471	1.28758	1.6517		1.70255				Mann-Whitney U	3405
1.27426	0.8863	1.6104	0.51588	1.74308	0.95938	1.6284	0.34954	0.92115	0.8649	1.26611		1.05239
0.98113	0.82578	1.19978	0.53603	0.86439	1.3617	0.61909	0.83687	1.03109	0.41132	1.30503		1.0715				Difference between medians
1.55751	0.8	0.81228	0.74446	1.20972	1.17556	0.72525	0.7038	1.15795	1.10392	0.88688		0.46619				Median of column M	1.064, n=100
1.03297	1.04016	1.2895	0.4748	0.54714	1.33108	1.5278	0.66359	1.169	1.77164	1.03613		1.06778				Median of column N	1.047, n=70
1.49382	2.30563	2.52416	0.90632	1.25987	1.00787	0.76979	0.70728	2.25	0.97868	1.35084		0.74368				Difference: Actual	-0.01647
1.67294	1.05126	0.72988	0.91876	0.99658	1.05929	1.53636	0.85019	1.57702	0.66336	1.15462		1.32616				Difference: Hodges-Lehmann	0.01713
0.59754	0.26468	1.39137	0.33908	0.83403	0.44479	1.36858	0.96893	0.51498	1.2674	0.67529		1.29547
1.51347	0.72753	1.19984	0.61648	0.55854	1.52551	2.86813	1.06757	0.66434	1.37921	1.17851		1.89085
1.50393	0.95947	1.4035		0.35779		0.72521	1.07526	1.44349	0.7483	0.68546		0.50997
1.57124	1.39228	0.98711		0.67308		2.15371	0.85247	1.13112	1.00278	0.5956		0.61272
0.7799	0.41918	0.81586		0.81372		0.42738	1.95477	1.66808		1.38619		0.88127
0.61359	0.64626	1.57943		0.99304		0.72751	0.6047	0.84551		0.76792		1.34005
0.81206	0.8097	1.25051		0.92668		0.92093		1.5537		1.29368		0.8315
2.37399	0.81262	1.00616		1.17647		0.79176		1.09409		0.96065		1.35169
1.51178	0.94052	1.40722		1.23742		2.56445		1.51671		1.22479		0.91722
1.44444	1.06297	1.48035		0.73043		0.86198		1.48757		1.61172		0.90897
1.2074	0.34203	0.88065		0.87691		1.2551		1.07963		1.02398		2.30246
0.51384	0.39665	1.04409		1.5		2.19324		1.96627		0.51784		0.84139
1.39181	0.4528			1.76301		1.41637		0.64947		0.83616		1.29266
0.41131	1.01894			1.57624		0.88667		0.44807		1.4946		0.88353
1.0257	1.63382							1.10303		1.03347		0.67427
2.61749	1.00189							0.3103		0.44069		0.47809
1.04365	1.53371							1.00168		1.30211		0.88198
1.42258	0.48145									1.58463		1.62437
1.17202	1.1211									0.94344		0.55882
1.54481	0.51568									1.57784		0.90476
1.18452	1.33006									1.92308		1.12395
1.47257	2.74886									1.09133		0.81629
										0.90597
										1.1018
										1.06414
										0.94406
										1.95638

## Sheet: Fig. 1l
WT-siControl	WT-siPARP10#2	BRCA2KO-siControl
0.442385	0.146458	4.04117		Table Analyzed			Table Analyzed
0.307746	0.292911	0.413301
1.48103	0.732286	2.75534		Column C	BRCA2KO-siControl		Column B	WT-siPARP10#2
1.73108	0.390554	1.88282		vs.	vs.		vs.	vs.
0.500088	1.17166	0.872526		Column A	WT-siControl		Column A	WT-siControl
0.346214	6.05354	0.826601
0.346214	5.51654	0.734757		Unpaired t test			Unpaired t test
1.86571	1.85512	0.688838		P value	<0.0001		P value	<0.0001
0.557791	5.80945	0.596989		P value summary	****		P value summary	****
0.192342	6.68819	0.872526		Significantly different (P < 0.05)?	Yes		Significantly different (P < 0.05)?	Yes
0.423152	1.41575	1.10214		One- or two-tailed P value?	Two-tailed		One- or two-tailed P value?	Two-tailed
0.538556	0.781101	4.45447		t, df	t=6.652, df=221		t, df	t=6.876, df=202
0.480853	5.37008	5.37292
0.730899	0.976375	3.9034		How big is the difference?			How big is the difference?
0.904006	5.80945	4.04117		Mean of column A	0.7178		Mean of column A	0.7178
1.17328	0.537006	0.734757		Mean of column C	1.678		Mean of column B	2.349
1.25022	1.36693	0.642913		Difference between means (C - A) ± SEM	0.9598 ± 0.1443		Difference between means (B - A) ± SEM	1.631 ± 0.2372
0.423152	1.12283	0.596989		95% confidence interval	0.6754 to 1.244		95% confidence interval	1.163 to 2.098
0.557791	6.68819	1.14806		R squared (eta squared)	0.1668		R squared (eta squared)	0.1897
0.500088	1.07402	3.39825
0.173107	1.12283	3.16865		F test to compare variances			F test to compare variances
1.42333	2.29449	0.688838		F, DFn, Dfd	4.762, 110, 111		F, DFn, Dfd	14.39, 91, 111
0.538556	2.39213	1.79097		P value	<0.0001		P value	<0.0001
0.480853	1.61102	0.551069		P value summary	****		P value summary	****
0.23081	1.36693	4.40855		Significantly different (P < 0.05)?	Yes		Significantly different (P < 0.05)?	Yes
0.173107	2.05039	0.826601
0.173107	1.12283	3.71971		Data analyzed			Data analyzed
0.653963	2.29449	0.367381		Sample size, column A	112		Sample size, column A	112
0.192342	0.537006	0.413301		Sample size, column C	111		Sample size, column B	92
0.480853	1.95276	1.65321
1.07711	0.537006	1.33175
0.807835	5.22362	0.137769
0.88477	0.92756	3.94932
0.153874	9.86142	0.596989
0.615492	4.24725	1.88282
0.288513	1.95276	1.19398
0.288513	8.05512	1.05621
0.480853	1.51339	2.43388
0.519321	4.24725	3.30641
0.211575	5.95591	2.57165
0.153874	2.88032	0.918445
0.788602	1.41575	0.275532
0.442385	7.95748	3.94932
0.384682	4.88189	0.459225
0.326981	7.81103	1.51544
0.211575	0.781101	0.367381
0.173107	7.2252	2.15835
0.173107	9.51969	0.183688
0.577024	0.390554	0.96437
0.769367	1.61102	2.06651
0.211575	1.41575	0.551069
0.82707	0.683464	0.183688
0.0961711	0.976375	0.275532
0.076936	0.976375	0.367381
0.115404	0.634643	3.99525
0.673195	0.781101	0.596989
0.865538	0.634643	4.36263
0.0577031	0.634643	0.596989
0.115404	5.37008	2.61758
0.46162	3.17323	0.413301
0.307746	0.488191	0.229613
0.134639	0.829923	0.551069
0.865538	4.3937	3.03088
0.0961711	0.92756	0.137769
0.615492	0.292911	2.84719
1.26945	1.0252	2.70942
0.153874	3.02677	2.43388
0.615492	3.95433	3.21457
0.673195	3.46614	0.367381
0.076936	0.390554	3.9034
0.942474	0.341732	0.642913
0.788602	0.829923	2.75534
0.442385	0.488191	2.29612
0.750131	0.488191	2.29612
0.403917	0.439369	3.0768
0.88477	1.17166	0.091844
0.980942	0.390554	0.229613
0.269278	0.781101	0.137769
0.153874	2.5874	0.275532
0.750131	0.488191	1.65321
0.192342	0.537006	3.58195
1.09635	0.146458	0.367381
0.500088	0.341732	2.47981
1.15405	0.634643	0.367381
0.250043	0.634643	3.16865
0.980942	5.22362	3.12272
1.05788	0.488191	0.229613
1.25022	3.6126	2.06651
0.307746	0.634643	0.321457
0.134639	0.683464	3.21457
1.03864	2.68504	0.275532
0.711663	0.829923	0.229613
0.0961711		0.183688
1.05788		3.03088
0.673195		2.06651
0.557791		3.35234
0.307746		3.21457
0.288513		3.67379
2.13499		2.98495
0.692431		0.091844
3.19287		0.229613
1.78878		0.091844
1.00018		2.57165
3.51985		2.34204
1.86571		2.29612
2.63508		0.229613
1.05788		2.47981
1.44256		0.321457
0.769367		1.79097
1.32716		0.734757
2.65431		0.275532
1.38486

[truncated: 75 more sheets: Fig. 2a, Fig. 2b, Fig. 2d, Fig. 2e, Fig. 2f, Fig. 2h, Fig. 2i, Fig. 3a, Fig. 3b, Fig. 3d, Fig. 3e, Fig. 3g, Fig. 3h, Fig. 4b, Fig. 4c, Fig. 4d, Fig. 4e, Fig. 4f, Fig. 4g, Fig. 4i …]
